# Supplementary material for: Mechanical energy and propulsion mechanics in roller-skiing double-poling at increasing speeds
Source: PLoS One. 2021 Jul 28;16(7):e0255202. doi: 10.1371/journal.pone.0255202 (PMC8318240; doi:10.1371/journal.pone.0255202)
Supplement: S1 File — (XLSX) [file pone.0255202.s001.xlsx]

## Sheet: Ppole
0.01
	Low	Mod	High
1	82.8474	117.056	159.287
2	78.7749	124.683	175.351
3	84.5176	130.737	180.458
4	88.4591	132.998	179.885
5	86.7615	131.336	184.374
6	85.7942	131.086	180.797
7	100.446	156.797	193.741
8	92.9422	136.617	175.326
9	103.071	159.099	199.762
10	90.7691	137.208	182.485
11	87.4641	134.206	179.481
12	76.6674	119.268	153.975
13	84.9686	128.712	186.827
14	107.454	161.31	217.936

## Sheet: Po
0.01
	Low	Mod	High
1	100.766	135.007	170.619
2	96.2943	133.707	169.097
3	86.2812	121.807	157.7
4	102.31	144.676	186.518
5	94.6909	132.445	168.579
6	92.4322	125.802	162.247
7	103.644	142.154	185.922
8	87.137	123.265	157.453
9	107.342	162.542	189.607
10	97.6146	133.513	172.214
11	90.6997	130.866	169.043
12	93.0684	133.676	166.488
13	108.962	154.15	195.74
14	117.958	164.644	213.374

## Sheet: Cycle rate
0.01
	Low	Mod	High
1	0.761035	0.778654	0.900062
2	0.694605	0.72576	0.805764
3	0.789266	0.804944	0.811469
4	0.706635	0.742133	0.81385
5	0.704887	0.750052	0.895868
6	0.804031	0.81804	0.860903
7	0.656168	0.685558	0.706357
8	0.683779	0.690608	0.716332
9	0.747664	0.76297	0.82672
10	0.743863	0.794858	0.870855
11	0.74174	0.793895	0.870588
12	0.672043	0.726744	0.821329
13	0.704135	0.725689	0.760746
14	0.696548	0.721043	0.725608

## Sheet: Cycle Length
0.01
	Low	Mod	High
1	5.475	7.40848	8.24229
2	5.99861	8.03756	9.16143
3	5.19815	7.14859	9.2425
4	5.81739	7.76572	9.21545
5	5.84051	7.69506	8.26111
6	5.18222	7.0976	8.63666
7	6.35	8.50889	10.6179
8	6.09359	8.44667	10.47
9	5.57292	7.64556	8.9201
10	5.60139	7.23985	8.48723
11	5.52101	7.29157	8.53803
12	6.2	8.02667	9.13154
13	5.87006	7.99618	9.79614
14	5.90167	7.99207	10.2053

## Sheet: poling time
0.01
	Low	Mod	High
1	0.457636	0.3924	0.311586
2	0.466333	0.354133	0.298588
3	0.448667	0.338452	0.2855
4	0.454737	0.3608	0.310182
5	0.37763	0.278897	0.227176
6	0.4432	0.349565	0.285857
7	0.476444	0.378	0.319143
8	0.468923	0.3448	0.268
9	0.4185	0.329333	0.2676
10	0.403333	0.338435	0.279556
11	0.462	0.348774	0.281514
12	0.456889	0.342	0.275077
13	0.400909	0.29725	0.281
14	0.505565	0.38304	0.318154

## Sheet: Relative poling time
0.01
	Low	Mod	High
1	34.8277	30.5544	28.0447
2	32.3918	25.7016	24.0592
3	35.4117	27.2435	23.1674
4	32.1333	26.7762	25.2442
5	26.6186	20.9187	20.352
6	35.6346	28.5958	24.6095
7	31.2628	25.9141	22.5429
8	32.064	23.8122	19.1977
9	31.2897	25.1272	22.123
10	30.0025	26.9007	24.3452
11	34.2684	27.689	24.5082
12	30.7049	24.8547	22.5929
13	28.2294	21.5711	21.3769
14	35.215	27.6188	23.0855

## Sheet: Swing time
0.01
	Low	Mod	High
1	0.856364	0.891867	0.799448
2	0.973333	1.02373	0.942471
3	0.818333	0.903871	0.946833
4	0.960421	0.986667	0.918545
5	1.04104	1.05434	0.889059
6	0.800533	0.87287	0.875714
7	1.04756	1.08067	1.09657
8	0.993538	1.1032	1.128
9	0.919	0.981333	0.942
10	0.941	0.919652	0.868741
11	0.886182	0.910839	0.867135
12	1.03111	1.034	0.942462
13	1.01927	1.08075	1.0335
14	0.930087	1.00384	1.06

## Sheet: Max CoM height
0.01
	Low	Mod	High
1	1.0871	1.1043	1.1146
2	1.0888	1.1011	1.1339
3	1.1046	1.1195	1.1472
4	1.109	1.1274	1.1553
5	1.0758	1.1123	1.1429
6	1.1191	1.1498	1.1722
7	1.1929	1.2004	1.2358
8	1.0604	1.0755	1.125
9	1.0862	1.1099	1.1482
10	1.0783	1.1049	1.1297
11	1.1092	1.1265	1.1377
12	1.0661	1.0716	1.1295
13	1.0997	1.1164	1.1169
14	1.1759	1.1943	1.2385

## Sheet: Perpendicular CoM displacement
0.01
	Low	Mod	High
1	0.195276	0.261573	0.284211
2	0.111632	0.154639	0.224589
3	0.138772	0.193479	0.252737
4	0.12371	0.173667	0.249196
5	0.109951	0.169334	0.236731
6	0.155148	0.204971	0.263754
7	0.149345	0.186233	0.271504
8	0.112537	0.148771	0.230887
9	0.134745	0.203693	0.268639
10	0.148338	0.201196	0.282382
11	0.135817	0.186893	0.263184
12	0.149059	0.191613	0.310849
13	0.125292	0.171684	0.204336
14	0.166091	0.210762	0.298245

## Sheet: Parm
0.01
	Low	Mod	High
1	54.2101	74.8059	100.079
2	54.1423	81.0556	108.221
3	55.371	82.5736	108.615
4	66.0624	96.7331	121.496
5	70.2003	104.583	142.806
6	56.0702	85.8235	115.811
7	69.9326	107.895	130.316
8	62.0455	94.229	116.282
9	60.7153	89.3903	109.314
10	55.4718	80.2659	91.156
11	63.4141	90.0568	107.534
12	56.6422	83.5139	97.3594
13	61.22	90.994	126.46
14	76.8468	112.413	139.865

[truncated: 11 more sheets: PT+L, Parm(%), PT+L(%), P+arm, P+T+L, P-arm, P-T+L, P+armSwing, P+T+LSwing, P-armSwing, P-T+LSwing]
